# Supplementary material for: Influence of Centrifugation and Transmembrane Treatment on Determination of Polyphenols and Antioxidant Ability for Sea Buckthorn Juice
Source: Molecules. 2023 Mar 7;28(6):2446. doi: 10.3390/molecules28062446 (PMC10056822; doi:10.3390/molecules28062446)
Supplement: Supplementary file 1 [file molecules-28-02446-s001.zip]

Archive with 1 entries (1 files):
- molecules-2153111-supplementary.pdf
